# Supplementary material for: The rs2682826 Polymorphism of the NOS1 Gene Is Associated with the Degree of Disability of Erectile Dysfunction
Source: Life (Basel). 2023 Apr 25;13(5):1082. doi: 10.3390/life13051082 (PMC10221433; doi:10.3390/life13051082)
Supplement: Supplementary file 1 [file life-13-01082-s001.zip]

Archive with 1 entries (1 files):
- life-2291661-supplementary.pdf
